# Supplementary material for: Body Size Variation in a Social Sweat Bee, Halictus ligatus (Halictidae, Apoidea), across Urban Environments
Source: Insects. 2021 Dec 3;12(12):1086. doi: 10.3390/insects12121086 (PMC8709183; doi:10.3390/insects12121086)
Supplement: Supplementary file 1 [file insects-12-01086-s001.zip]

Archive with 1 entries (1 files):
- insects-1469715-supplementary.csv
