# Supplementary material for: Body Size Variation in a Social Sweat Bee, Halictus ligatus (Halictidae, Apoidea), across Urban Environments
Source: Insects. 2021 Dec 3;12(12):1086. doi: 10.3390/insects12121086 (PMC8709183; doi:10.3390/insects12121086)
Supplement: Supplementary file 1 [file insects-12-01086-s001.zip › insects-1469715-supplementary.csv]

City	Location	Management	Date	Month	Day	Year	Intertegular.d	Head.w	I.D.	Neighborhood	Garden.area	Med.Income.scaled	City.med.income	Percent.income	popdens	DDG_15	DDG_16	CV_15	CV_16	scaled.garden	income	PGDD	15Temp
Chicago	Legends	urban.farm	29.Jun.16	June	29	2016	0.125	0.215	20162263	Little.Village	2888.2	3290	52497	62.67024782	18800	21.1733333	12.2366667	6.2362126	3.8356677	28.882	low	2038.55	21.18518518
Chicago	Legends	urban.farm	29.Jun.16	June	29	2016	0.115	0.197	20162278	Little.Village	2888.2	3290	52497	62.67024782	18800	21.1733333	12.2366667	6.2362126	3.8356677	28.882	low	2038.55	21.18518518
Chicago	Legends	urban.farm	29.Jun.16	June	29	2016	0.114	0.198	20162332	Little.Village	2888.2	3290	52497	62.67024782	18800	21.1733333	12.2366667	6.2362126	3.8356677	28.882	low	2038.55	21.18518518
Chicago	Legends	urban.farm	29.Jun.16	June	29	2016	0.118	0.199	20162323	Little.Village	2888.2	3290	52497	62.67024782	18800	21.1733333	12.2366667	6.2362126	3.8356677	28.882	low	2038.55	21.18518518
Chicago	Legends	urban.farm	29.Jun.16	June	29	2016	0.128	0.206	20162335	Little.Village	2888.2	3290	52497	62.67024782	18800	21.1733333	12.2366667	6.2362126	3.8356677	28.882	low	2038.55	21.18518518
Chicago	Legends	urban.farm	29.Jun.16	June	29	2016	0.118	0.196	20162341	Little.Village	2888.2	3290	52497	62.67024782	18800	21.1733333	12.2366667	6.2362126	3.8356677	28.882	low	2038.55	21.18518518
Chicago	Legends	urban.farm	29.Jun.16	June	29	2016	0.108	0.184	20162322	Little.Village	2888.2	3290	52497	62.67024782	18800	21.1733333	12.2366667	6.2362126	3.8356677	28.882	low	2038.55	21.18518518
Chicago	Legends	urban.farm	29.Jun.16	June	29	2016	0.112	0.188	20162297	Little.Village	2888.2	3290	52497	62.67024782	18800	21.1733333	12.2366667	6.2362126	3.8356677	28.882	low	2038.55	21.18518518
Chicago	Legends	urban.farm	29.Jun.16	June	29	2016	0.125	0.191	20162324	Little.Village	2888.2	3290	52497	62.67024782	18800	21.1733333	12.2366667	6.2362126	3.8356677	28.882	low	2038.55	21.18518518
Chicago	Legends	urban.farm	29.Jun.16	June	29	2016	0.115	0.184	20162317	Little.Village	2888.2	3290	52497	62.67024782	18800	21.1733333	12.2366667	6.2362126	3.8356677	28.882	low	2038.55	21.18518518
Chicago	Legends	urban.farm	29.Jun.16	June	29	2016	0.118	0.202	20162325	Little.Village	2888.2	3290	52497	62.67024782	18800	21.1733333	12.2366667	6.2362126	3.8356677	28.882	low	2038.55	21.18518518
Chicago	Legends	urban.farm	29.Jun.16	June	29	2016	0.115	0.186	20162306	Little.Village	2888.2	3290	52497	62.67024782	18800	21.1733333	12.2366667	6.2362126	3.8356677	28.882	low	2038.55	21.18518518
Chicago	Legends	urban.farm	29.Jun.16	June	29	2016	0.125	0.195	20162298	Little.Village	2888.2	3290	52497	62.67024782	18800	21.1733333	12.2366667	6.2362126	3.8356677	28.882	low	2038.55	21.18518518
Chicago	Legends	urban.farm	29.Jun.16	June	29	2016	0.122	0.2	20162333	Little.Village	2888.2	3290	52497	62.67024782	18800	21.1733333	12.2366667	6.2362126	3.8356677	28.882	low	2038.55	21.18518518
Chicago	Legends	urban.farm	29.Jun.16	June	29	2016	0.132	0.219	20162319	Little.Village	2888.2	3290	52497	62.67024782	18800	21.1733333	12.2366667	6.2362126	3.8356677	28.882	low	2038.55	21.18518518
Chicago	Legends	urban.farm	29.Jun.16	June	29	2016	0.136	0.214	20162326	Little.Village	2888.2	3290	52497	62.67024782	18800	21.1733333	12.2366667	6.2362126	3.8356677	28.882	low	2038.55	21.18518518
Chicago	Legends	urban.farm	29.Jun.16	June	29	2016	0.127	0.214	20162312	Little.Village	2888.2	3290	52497	62.67024782	18800	21.1733333	12.2366667	6.2362126	3.8356677	28.882	low	2038.55	21.18518518
Chicago	Legends	urban.farm	29.Jun.16	June	29	2016	0.139	0.246	20162231	Little.Village	2888.2	3290	52497	62.67024782	18800	21.1733333	12.2366667	6.2362126	3.8356677	28.882	low	2038.55	21.18518518
Chicago	Legends	urban.farm	29.Jun.16	June	29	2016	0.128	0.211	20162229	Little.Village	2888.2	3290	52497	62.67024782	18800	21.1733333	12.2366667	6.2362126	3.8356677	28.882	low	2038.55	21.18518518
Chicago	Legends	urban.farm	29.Jun.16	June	29	2016	0.128	0.215	20162230	Little.Village	2888.2	3290	52497	62.67024782	18800	21.1733333	12.2366667	6.2362126	3.8356677	28.882	low	2038.55	21.18518518
Chicago	Legends	urban.farm	29.Jun.16	June	29	2016	0.118	0.194	20162239	Little.Village	2888.2	3290	52497	62.67024782	18800	21.1733333	12.2366667	6.2362126	3.8356677	28.882	low	2038.55	21.18518518
Chicago	Legends	urban.farm	29.Jun.16	June	29	2016	0.119	0.203	20162236	Little.Village	2888.2	3290	52497	62.67024782	18800	21.1733333	12.2366667	6.2362126	3.8356677	28.882	low	2038.55	21.18518518
Chicago	Legends	urban.farm	29.Jun.16	June	29	2016	0.105	0.177	20162237	Little.Village	2888.2	3290	52497	62.67024782	18800	21.1733333	12.2366667	6.2362126	3.8356677	28.882	low	2038.55	21.18518518
Chicago	Legends	urban.farm	29.Jun.16	June	29	2016	0.127	0.235	20162235	Little.Village	2888.2	3290	52497	62.67024782	18800	21.1733333	12.2366667	6.2362126	3.8356677	28.882	low	2038.55	21.18518518
Chicago	Legends	urban.farm	29.Jun.16	June	29	2016	0.121	0.2	20162234	Little.Village	2888.2	3290	52497	62.67024782	14410	21.1733333	12.2366667	6.2362126	3.8356677	28.882	low	2038.55	21.18518518
Chicago	El.Paseo	community.garden	02.Aug.16	August	2	2016	0.125	0.217	20162615	Pilsen	2666.9	3730	52497	71.05167914	14410	23.4677419	14.3	8.6872342	7.4815466	26.669	low	2038.55	23.47670251
Chicago	El.Paseo	community.garden	02.Aug.16	August	2	2016	0.122	0.212	20162618	Pilsen	2666.9	3730	52497	71.05167914	14410	23.4677419	14.3	8.6872342	7.4815466	26.669	low	2038.55	23.47670251
Chicago	El.Paseo	community.garden	02.Aug.16	August	2	2016	0.121	0.218	20162619	Pilsen	2666.9	3730	52497	71.05167914	14410	23.4677419	14.3	8.6872342	7.4815466	26.669	low	2038.55	23.47670251
Chicago	El.Paseo	community.garden	02.Aug.16	August	2	2016	0.131	0.22	20162624	Pilsen	2666.9	3730	52497	71.05167914	14410	23.4677419	14.3	8.6872342	7.4815466	26.669	low	2038.55	23.47670251
Chicago	El.Paseo	community.garden	02.Sep.16	SepOct	2	2016	0.134	0.23	20161822	Pilsen	2666.9	3730	52497	71.05167914	14410	17.86989245	7.55010755	4.42006615	2.1703106	26.669	low	2038.55	17.86887694
Chicago	Maxwell.Street	community.garden	09.Aug.16	August	9	2016	0.123	0.205	20161558	Near.west.side	3720.7	5550	52497	105.7203269	13410	23.4677419	14.3	8.6872342	7.4815466	37.207	med	2038.55	23.47670251
Chicago	Maxwell.Street	community.garden	09.Aug.16	August	9	2016	0.127	0.218	20161573	Near.west.side	3720.7	5550	52497	105.7203269	13410	23.4677419	14.3	8.6872342	7.4815466	37.207	med	2038.55	23.47670251
Chicago	Maxwell.Street	community.garden	09.Aug.16	August	9	2016	0.122	0.204	20161569	Near.west.side	3720.7	5550	52497	105.7203269	13410	23.4677419	14.3	8.6872342	7.4815466	37.207	med	2038.55	23.47670251
Chicago	Maxwell.Street	community.garden	09.Aug.16	August	9	2016	0.121	0.208	20161567	Near.west.side	3720.7	5550	52497	105.7203269	13410	23.4677419	14.3	8.6872342	7.4815466	37.207	med	2038.55	23.47670251
Chicago	Maxwell.Street	community.garden	09.Aug.16	August	9	2016	0.131	0.219	20161563	Near.west.side	3720.7	5550	52497	105.7203269	13410	23.4677419	14.3	8.6872342	7.4815466	37.207	med	2038.55	23.47670251
Chicago	Maxwell.Street	community.garden	09.Aug.16	August	9	2016	0.112	0.196	20161580	Near.west.side	3720.7	5550	52497	105.7203269	13410	23.4677419	14.3	8.6872342	7.4815466	37.207	med	2038.55	23.47670251
Chicago	Maxwell.Street	community.garden	09.Aug.16	August	9	2016	0.126	0.209	20161592	Near.west.side	3720.7	5550	52497	105.7203269	13410	23.4677419	14.3	8.6872342	7.4815466	37.207	med	2038.55	23.47670251
Chicago	Maxwell.Street	community.garden	09.Aug.16	August	9	2016	0.119	0.198	20161623	Near.west.side	3720.7	5550	52497	105.7203269	13410	23.4677419	14.3	8.6872342	7.4815466	37.207	med	2038.55	23.47670251
Chicago	Maxwell.Street	community.garden	09.Aug.16	August	9	2016	0.145	0.245	20161614	Near.west.side	3720.7	5550	52497	105.7203269	13410	23.4677419	14.3	8.6872342	7.4815466	37.207	med	2038.55	23.47670251
Chicago	Maxwell.Street	community.garden	09.Aug.16	August	9	2016	0.125	0.209	20161635	Near.west.side	3720.7	5550	52497	105.7203269	13410	23.4677419	14.3	8.6872342	7.4815466	37.207	med	2038.55	23.47670251
Chicago	Maxwell.Street	community.garden	09.Aug.16	August	9	2016	0.133	0.221	20161615	Near.west.side	3720.7	5550	52497	105.7203269	13410	23.4677419	14.3	8.6872342	7.4815466	37.207	med	2038.55	23.47670251
Chicago	Maxwell.Street	community.garden	09.Aug.16	August	9	2016	0.149	0.257	20161640	Near.west.side	3720.7	5550	52497	105.7203269	13410	23.4677419	14.3	8.6872342	7.4815466	37.207	med	2038.55	23.47670251
Chicago	Maxwell.Street	community.garden	12.Jul.16	July	12	2016	0.114	0.197	20162434	Near.west.side	3720.7	5550	52497	105.7203269	13410	24.0290323	14.1064516	6.9773671	5.5228372	37.207	med	2038.55	24.02329749
Chicago	Maxwell.Street	community.garden	12.Jul.16	July	12	2016	0.111	0.186	20162465	Near.west.side	3720.7	5550	52497	105.7203269	13410	24.0290323	14.1064516	6.9773671	5.5228372	37.207	med	2038.55	24.02329749
Chicago	Maxwell.Street	community.garden	31.May.16	May	31	2016	0.124	0.212	20162006	Near.west.side	3720.7	5550	52497	105.7203269	13410	17.4903226	5.5709677	3.3652517	1.0544698	37.207	med	2038.55	17.49103943
Chicago	Maxwell.Street	community.garden	31.May.16	May	31	2016	0.124	0.2	20162021	Near.west.side	2666.9	5550	52497	105.7203269	13410	17.4903226	5.5709677	3.3652517	1.0544698	26.669	med	2038.55	17.49103943
Chicago	Maxwell.Street	community.garden	31.May.16	May	31	2016	0.13	0.222	20162025	Near.west.side	3720.7	5550	52497	105.7203269	13410	17.4903226	5.5709677	3.3652517	1.0544698	37.207	med	2038.55	17.49103943
Chicago	Maxwell.Street	community.garden	31.May.16	May	31	2016	0.141	0.252	20162011	Near.west.side	3720.7	5550	52497	105.7203269	13410	17.4903226	5.5709677	3.3652517	1.0544698	37.207	med	2038.55	17.49103943
Chicago	Wicker.park	community.garden	03.Aug.16	August	3	2016	0.114	0.192	20162587	West.town	1241	6830	52497	130.1026725	10090	23.4677419	14.3	8.6872342	7.4815466	12.41	med	2038.55	23.47670251
Chicago	Wicker.park	community.garden	03.Aug.16	August	3	2016	0.118	0.199	20162589	West.town	1241	6830	52497	130.1026725	10090	23.4677419	14.3	8.6872342	7.4815466	12.41	med	2038.55	23.47670251
Chicago	Wicker.park	community.garden	03.Aug.16	August	3	2016	0.129	0.211	20162581	West.town	1241	6830	52497	130.1026725	10090	23.4677419	14.3	8.6872342	7.4815466	12.41	med	2038.55	23.47670251
Chicago	Wicker.park	community.garden	03.Aug.16	August	3	2016	0.121	0.203	20162580	West.town	1241	6830	52497	130.1026725	10090	23.4677419	14.3	8.6872342	7.4815466	12.41	med	2038.55	23.47670251
Chicago	Rodeo.Farm	urban.farm	26.Aug.16	August	26	2016	0.145	0.251	20161713	West.town	1950.1	6830	52497	130.1026725	10090	23.4677419	14.3	8.6872342	7.4815466	19.501	med	2038.55	23.47670251
Chicago	Rodeo.Farm	urban.farm	26.Aug.16	August	26	2016	0.151	0.264	20161755	West.town	1950.1	6830	52497	130.1026725	10090	23.4677419	14.3	8.6872342	7.4815466	19.501	med	2038.55	23.47670251
Chicago	Rodeo.Farm	urban.farm	26.Aug.16	August	26	2016	0.155	0.28	20161740	West.town	1950.1	6830	52497	130.1026725	10090	23.4677419	14.3	8.6872342	7.4815466	19.501	med	2038.55	23.47670251
Chicago	Rodeo.Farm	urban.farm	26.Aug.16	August	26	2016	0.145	0.24	20161732	West.town	1950.1	6830	52497	130.1026725	10090	23.4677419	14.3	8.6872342	7.4815466	19.501	med	2038.55	23.47670251
Chicago	Rodeo.Farm	urban.farm	26.Aug.16	August	26	2016	0.118	0.205	20161741	West.town	1950.1	6830	52497	130.1026725	10090	23.4677419	14.3	8.6872342	7.4815466	19.501	med	2038.55	23.47670251
Chicago	City.Farm	urban.farm	22.Jul.16	July	22	2016	0.15	0.266	20162527	Near.north.side	3849.1	8530	52497	162.4854754	45640	24.0290323	14.1064516	6.9773671	5.5228372	38.491	med	2038.55	24.02329749
Chicago	City.Farm	urban.farm	22.Jul.16	July	22	2016	0.138	0.218	20162525	Near.north.side	3849.1	8530	52497	162.4854754	45640	24.0290323	14.1064516	6.9773671	5.5228372	38.491	high	2038.55	24.02329749
Chicago	City.Farm	urban.farm	22.Jul.16	July	22	2016	0.139	0.236	20162520	Near.north.side	3849.1	8530	52497	162.4854754	45640	24.0290323	14.1064516	6.9773671	5.5228372	38.491	high	2038.55	24.02329749
Chicago	City.Farm	urban.farm	22.Jul.16	July	22	2016	0.127	0.204	20162517	Near.north.side	3849.1	8530	52497	162.4854754	45640	24.0290323	14.1064516	6.9773671	5.5228372	38.491	high	2038.55	24.02329749
Chicago	City.Farm	urban.farm	22.Jul.16	July	22	2016	0.13	0.217	20162515	Near.north.side	3849.1	8530	52497	162.4854754	45640	24.0290323	14.1064516	6.9773671	5.5228372	38.491	high	2038.55	24.02329749
Chicago	City.Farm	urban.farm	22.Jul.16	July	22	2016	0.121	0.2	20162514	Near.north.side	3849.1	8530	52497	162.4854754	45640	24.0290323	14.1064516	6.9773671	5.5228372	38.491	high	2038.55	24.02329749
Chicago	City.Farm	urban.farm	23.Jun.16	June	23	2016	0.142	0.243	20162155	Near.north.side	3849.1	8530	52497	162.4854754	45640	21.1733333	12.2366667	6.2362126	3.8356677	38.491	high	2038.55	21.18518518
Chicago	Waters	community.garden	21.Jun.16	June	21	2016	0.122	0.207	20162133	North.center	5195.8	9140	52497	174.105187	14100	21.1733333	12.2366667	6.2362126	3.8356677	51.958	high	2038.55	21.18518518
Chicago	Waters	community.garden	13.Sep.16	SepOct	13	2016	0.139	0.233	20161959	North.center	5195.8	9140	52497	174.105187	14100	17.86989245	7.55010755	4.42006615	2.1703106	51.958	high	2038.55	17.86887694
Chicago	Waters	community.garden	13.Sep.16	SepOct	13	2016	0.154	0.27	20161958	North.center	5195.8	9140	52497	174.105187	14100	17.86989245	7.55010755	4.42006615	2.1703106	51.958	high	2038.55	17.86887694
Chicago	Waters	community.garden	13.Sep.16	SepOct	13	2016	0.143	0.249	20161888	North.center	5195.8	9140	52497	174.105187	14100	17.86989245	7.55010755	4.42006615	2.1703106	51.958	high	2038.55	17.86887694
Chicago	Waters	community.garden	13.Sep.16	SepOct	13	2016	0.159	0.277	20161892	North.center	5195.8	9140	52497	174.105187	14100	17.86989245	7.55010755	4.42006615	2.1703106	51.958	high	2038.55	17.86887694
Chicago	Waters	community.garden	13.Sep.16	SepOct	13	2016	0.138	0.235	20161893	North.center	5195.8	9140	52497	174.105187	14100	17.86989245	7.55010755	4.42006615	2.1703106	51.958	high	2038.55	17.86887694
Chicago	Waters	community.garden	13.Sep.16	SepOct	13	2016	0.15	0.269	20161891	North.center	5195.8	9140	52497	174.105187	14100	17.86989245	7.55010755	4.42006615	2.1703106	51.958	high	2038.55	17.86887694
Chicago	Waters	community.garden	13.Sep.16	SepOct	13	2016	0.14	0.226	20161889	North.center	5195.8	9140	52497	174.105187	14100	17.86989245	7.55010755	4.42006615	2.1703106	51.958	high	2038.55	17.86887694
Chicago	Waters	community.garden	13.Sep.16	SepOct	13	2016	0.138	0.246	20161918	North.center	5195.8	9140	52497	174.105187	14100	17.86989245	7.55010755	4.42006615	2.1703106	51.958	high	2038.55	17.86887694
Detroit.	Scott.Street	urban.farm	05.Jul.16	July	5	2016	0.184	0.291	20163033	Forest.Park	4452.4	1180	27238	43.3218298	4270	22.2709677	14.4887097	7.1958754	5.4211429	44.524	low	1746.55	22.5
Detroit.	Scott.Street	urban.farm	05.Jul.16	July	5	2016	0.181	0.289	20163032	Forest.Park	4452.4	1180	27238	43.3218298	4270	22.2709677	14.4887097	7.1958754	5.4211429	44.524	low	1746.55	22.5
Detroit.	Art.Center.	community.garden	08.Aug.16	August	8	2016	0.167	0.265	20160025	Midtown	2448.5	1450	27238	53.23445187	8320	23.4677419	14.3	8.6872342	7.4815466	24.485	low	1746.55	21.71326165
Detroit.	Art.Center.	community.garden	08.Aug.16	August	8	2016	0.175	0.294	20160021	Midtown	2448.5	1450	27238	53.23445187	8320	21.883871	14.7080645	7.7990741	6.7332901	24.485	low	1746.55	21.71326165
Detroit.	Art.Center.	community.garden	13.Jun.16	June	13	2016	0.185	0.299	20160703	Midtown	2448.5	1450	27238	53.23445187	8320	19.8633333	11.3866667	6.4781149	3.7601756	24.485	low	1746.55	19.65185185
Detroit.	MUFI	urban.farm	28.Jun.16	June	28	2016	0.161	0.251	20160206	Milwaukee.junction	3379.2	1860	27238	68.28695205	980	19.8633333	11.3866667	6.4781149	3.7601756	33.792	low	1746.55	19.65185185
Detroit.	MUFI	urban.farm	28.Jun.16	June	28	2016	0.18	0.283	20160175	Milwaukee.junction	3379.2	1860	27238	68.28695205	980	19.8633333	11.3866667	6.4781149	3.7601756	33.792	low	1746.55	19.65185185
Detroit.	MUFI	urban.farm	28.Jun.16	June	28	2016	0.171	0.273	20160185	Milwaukee.junction	3379.2	1860	27238	68.28695205	980	19.8633333	11.3866667	6.4781149	3.7601756	33.792	low	1746.55	19.65185185
Detroit.	MUFI	urban.farm	20.May.16	May	20	2016	0.2	0.337	20160772	Milwaukee.junction	3379.2	1860	27238	68.28695205	980	17.2129032	5.6516129	3.8015867	1.0317541	33.792	low	1746.55	16.91218638
Detroit.	MUFI	urban.farm	20.May.16	May	20	2016	0.197	0.332	20160852	Milwaukee.junction	3379.2	1860	27238	68.28695205	980	17.2129032	5.6516129	3.8015867	1.0317541	33.792	low	1746.55	16.91218638
Detroit.	MUFI	urban.farm	20.May.16	May	20	2016	0.203	0.323	20160783	Milwaukee.junction	3379.2	1860	27238	68.28695205	980	17.2129032	5.6516129	3.8015867	1.0317541	33.792	low	1746.55	16.91218638
Detroit.	MUFI	urban.farm	20.May.16	May	20	2016	0.205	0.324	20160800	Milwaukee.junction	3379.2	1860	27238	68.28695205	980	17.2129032	5.6516129	3.8015867	1.0317541	33.792	low	1746.55	16.91218638
Detroit.	MUFI	urban.farm	20.May.16	May	20	2016	0.186	0.286	20160788	Milwaukee.junction	3379.2	1860	27238	68.28695205	980	17.2129032	5.6516129	3.8015867	1.0317541	33.792	low	1746.55	16.91218638
Detroit.	MUFI	urban.farm	20.May.16	May	20	2016	0.205	0.328	20160829	Milwaukee.junction	3379.2	1860	27238	68.28695205	980	17.2129032	5.6516129	3.8015867	1.0317541	33.792	low	1746.55	16.91218638
Detroit.	MUFI	urban.farm	20.May.16	May	20	2016	0.191	0.32	20160821	Milwaukee.junction	3379.2	1860	27238	68.28695205	980	17.2129032	5.6516129	3.8015867	1.0317541	33.792	low	1746.55	16.91218638
Detroit.	MUFI	urban.farm	20.May.16	May	20	2016	0.185	0.286	20160796	Milwaukee.junction	3379.2	1860	27238	68.28695205	980	17.2129032	5.6516129	3.8015867	1.0317541	33.792	low	1746.55	16.91218638
Detroit.	Gold.Cash.Gold	urban.farm	05.Jul.16	July	5	2016	0.181	0.285	20163043	Briggs	298.6	2190	27238	80.40237903	2760	22.2709677	14.4887097	7.1958754	5.4211429	2.986	med	1746.55	22.5
Detroit.	Gold.Cash.Gold	urban.farm	09.Sep.16	SepOct	9	2016	0.178	0.293	20161345	Briggs	298.6	2190	27238	80.40237903	2760	16.4351613	6.5287366	4.1750287	1.73652475	2.986	med	1746.55	16.40609319
Detroit.	Voices.for.Earth.Justice.	community.garden	06.Jul.16	July	6	2016	0.179	0.269	20160999	Riverdale	580.2	2300	27238	84.44085469	3780	22.2709677	14.4887097	7.1958754	5.4211429	5.802	med	1746.55	22.5
Detroit.	Voices.for.Earth.Justice.	community.garden	06.Jul.16	July	6	2016	0.121	0.205	20160098	Riverdale	580.2	2300	27238	84.44085469	3780	22.2709677	14.4887097	7.1958754	5.4211429	5.802	med	1746.55	22.5
Detroit.	Voices.for.Earth.Justice.	community.garden	23.May.16	May	23	2016	0.199	0.312	20160729	Riverdale	580.2	2300	27238	84.44085469	3780	17.2129032	5.6516129	3.8015867	1.0317541	5.802	med	1746.55	16.91218638
Detroit.	Voices.for.Earth.Justice.	community.garden	20.Sep.16	SepOct	20	2016	0.168	0.283	20161391	Riverdale	580.2	2300	27238	84.44085469	3780	16.4351613	6.5287366	4.1750287	1.73652475	5.802	med	1746.55	16.40609319
Detroit.	Buffalo.Street.Farm	urban.farm	17.Jul.16	July	17	2016	0.183	0.287	20161021	Hamtramck	9570	2370	27238	87.01079374	10749	22.2709677	14.4887097	7.1958754	5.4211429	95.7	med	1746.55	22.5
Detroit.	Buffalo.Street.Farm	urban.farm	07.Jul.16	July	7	2016	0.148	0.247	20161022	Hamtramck	9570	2370	27238	87.01079374	10749	22.2709677	14.4887097	7.1958754	5.4211429	95.7	med	1746.55	22.5
Detroit.	Buffalo.Street.Farm	urban.farm	07.Jul.16	July	7	2016	0.127	0.213	20162732	Hamtramck	9570	2370	27238	87.01079374	10749	22.2709677	14.4887097	7.1958754	5.4211429	95.7	med	1746.55	22.5
Detroit.	Buffalo.Street.Farm	urban.farm	24.May.16	May	24	2016	0.147	0.259	20162701	Hamtramck	9570	2370	27238	87.01079374	10749	17.2129032	5.6516129	3.8015867	1.0317541	95.7	med	1746.55	16.91218638
Detroit.	Buffalo.Street.Farm	urban.farm	24.May.16	May	24	2016	0.146	0.244	20162704	Hamtramck	9570	2370	27238	87.01079374	10749	17.2129032	5.6516129	3.8015867	1.0317541	95.7	med	1746.55	16.91218638
Detroit.	Buffalo.Street.Farm	urban.farm	24.May.16	May	24	2016	0.156	0.253	20162705	Hamtramck	9570	2370	27238	87.01079374	10749	17.2129032	5.6516129	3.8015867	1.0317541	95.7	med	1746.55	16.91218638
Detroit.	Buffalo.Street.Farm	urban.farm	24.May.16	May	24	2016	0.149	0.239	20162690	Hamtramck	9570	2370	27238	87.01079374	10749	17.2129032	5.6516129	3.8015867	1.0317541	95.7	med	1746.55	16.91218638
Detroit.	Buffalo.Street.Farm	urban.farm	24.May.16	May	24	2016	0.134	0.225	20162675	Hamtramck	9570	2370	27238	87.01079374	10749	17.2129032	5.6516129	3.8015867	1.0317541	95.7	med	1746.55	16.91218638
Detroit.	Buffalo.Street.Farm	urban.farm	24.May.16	May	24	2016	0.145	0.233	20162672	Hamtramck	9570	2370	27238	87.01079374	10749	17.2129032	5.6516129	3.8015867	1.0317541	95.7	med	1746.55	16.91218638
Detroit.	Buffalo.Street.Farm	urban.farm	24.May.16	May	24	2016	0.13	0.228	20162684	Hamtramck	9570	2370	27238	87.01079374	10749	17.2129032	5.6516129	3.8015867	1.0317541	95.7	med	1746.55	16.91218638
Detroit.	Buffalo.Street.Farm	urban.farm	24.May.16	May	24	2016	0.147	0.259	20162682	Hamtramck	9570	2370	27238	87.01079374	10749	17.2129032	5.6516129	3.8015867	1.0317541	95.7	med	1746.55	16.91218638
Detroit.	Buffalo.Street.Farm	urban.farm	24.May.16	May	24	2016	0.147	0.249	20162689	Hamtramck	9570	2370	27238	87.01079374	10749	17.2129032	5.6516129	3.8015867	1.0317541	95.7	med	1746.55	16.91218638
Detroit.	Food.Field.	urban.farm	17.Aug.16	August	17	2016	0.188	0.326	20161159	Virginia.park	8699.4	2810	27238	103.1646964	7870	21.883871	14.7080645	7.7990741	6.7332901	86.994	med	1746.55	21.71326165
Detroit.	Food.Field.	urban.farm	17.Aug.16	August	17	2016	0.201	0.327	20162815	Virginia.park	8699.4	2810	27238	103.1646964	7870	21.883871	14.7080645	7.7990741	6.7332901	86.994	med	1746.55	21.71326165
Detroit.	Food.Field.	urban.farm	17.Aug.16	August	17	2016	0.149	0.259	20162814	Virginia.park	8699.4	2810	27238	103.1646964	7870	21.883871	14.7080645	7.7990741	6.7332901	86.994	med	1746.55	21.71326165
Detroit.	Food.Field.	urban.farm	17.Aug.16	August	17	2016	0.166	0.276	20162818	Virginia.park	8699.4	2810	27238	103.1646964	7870	21.883871	14.7080645	7.7990741	6.7332901	86.994	med	1746.55	21.71326165
Detroit.	Food.Field.	urban.farm	17.Aug.16	August	17	2016	0.179	0.285	20162909	Virginia.park	8699.4	2810	27238	103.1646964	7870	21.883871	14.7080645	7.7990741	6.7332901	86.994	med	1746.55	21.71326165
Detroit.	Food.Field.	urban.farm	19.May.16	May	19	2016	0.187	0.317	20160492	Virginia.park	8699.4	2810	27238	103.1646964	7870	17.2129032	5.6516129	3.8015867	1.0317541	86.994	med	1746.55	16.91218638
Detroit.	Food.Field.	urban.farm	19.May.16	May	19	2016	0.188	0.319	20160480	Virginia.park	8699.4	2810	27238	103.1646964	7870	17.2129032	5.6516129	3.8015867	1.0317541	86.994	med	1746.55	16.91218638
Detroit.	Food.Field.	urban.farm	19.May.16	May	19	2016	0.14	0.24	20160111	Virginia.park	8699.4	2810	27238	103.1646964	7870	17.2129032	5.6516129	3.8015867	1.0317541	86.994	med	1746.55	16.91218638
Detroit.	Food.Field.	urban.farm	19.May.16	May	19	2016	0.144	0.253	20160133	Virginia.park	8699.4	2810	27238	103.1646964	7870	17.2129032	5.6516129	3.8015867	1.0317541	86.994	med	1746.55	16.91218638
Detroit.	Food.Field.	urban.farm	19.May.16	May	19	2016	0.15	0.254	20160104	Virginia.park	8699.4	2810	27238	103.1646964	7870	17.2129032	5.6516129	3.8015867	1.0317541	86.994	med	1746.55	16.91218638
Detroit.	Food.Field.	urban.farm	19.May.16	May	19	2016	0.135	0.227	20160356	Virginia.park	8699.4	2810	27238	103.1646964	7870	17.2129032	5.6516129	3.8015867	1.0317541	86.994	med	1746.55	16.91218638
Detroit.	Food.Field.	urban.farm	19.May.16	May	19	2016	0.146	0.248	20160543	Virginia.park	8699.4	2810	27238	103.1646964	7870	17.2129032	5.6516129	3.8015867	1.0317541	86.994	med	1746.55	16.91218638
Detroit.	Food.Field.	urban.farm	19.May.16	May	19	2016	0.145	0.233	20160421	Virginia.park	8699.4	2810	27238	103.1646964	7870	17.2129032	5.6516129	3.8015867	1.0317541	86.994	med	1746.55	16.91218638
Detroit.	Food.Field.	urban.farm	19.May.16	May	19	2016	0.117	0.194	20160522	Virginia.park	8699.4	2810	27238	103.1646964	7870	17.2129032	5.6516129	3.8015867	1.0317541	86.994	med	1746.55	16.91218638
Detroit.	Food.Field.	urban.farm	19.May.16	May	19	2016	0.112	0.185	20160409	Virginia.park	8699.4	2810	27238	103.1646964	7870	17.2129032	5.6516129	3.8015867	1.0317541	86.994	med	1746.55	16.91218638
Detroit.	Food.Field.	urban.farm	19.May.16	May	19	2016	0.122	0.195	20160245	Virginia.park	8699.4	2810	27238	103.1646964	7870	17.2129032	5.6516129	3.8015867	1.0317541	86.994	med	1746.55	16.91218638
Saint.Louis	International.Institute.North	urban.farm	17.Aug.16	August	17	2016	0.143	0.245		Hamilton.heights	5868.4	1720	38664	44.48582661	6370	25.4419355	16.916129	8.4797739	7.7312769	17.2	low	2724.4	25.34050179
Saint.Louis	International.Institute.North	urban.farm	17.Aug.16	August	17	2016	0.146	0.237		Hamilton.heights	5868.4	1720	38664	44.48582661	6370	25.4419355	16.916129	8.4797739	7.7312769	17.2	low	2724.4	25.34050179
Saint.Louis	Fresh.Gatherings	community.garden	08.Aug.16	August	8	2016	0.156	0.265		Midtown	5033.1	1820	38664	47.07221188	4200	25.4419355	16.916129	8.4797739	7.7312769	18.2	low	2724.4	25.34050179
Saint.Louis	Fresh.Gatherings	community.garden	08.Aug.16	August	8	2016	0.149	0.26		Midtown	5033.1	1820	38664	47.07221188	4200	25.4419355	16.916129	8.4797739	7.7312769	18.2	low	2724.4	25.34050179
Saint.Louis	Fresh.Gatherings	community.garden	08.Aug.16	August	8	2016	0.148	0.241		Midtown	5033.1	1820	38664	47.07221188	4200	25.4419355	16.916129	8.4797739	7.7312769	18.2	low	2724.4	25.34050179
Saint.Louis	Fresh.Gatherings	community.garden	08.Aug.16	August	8	2016	0.146	0.254		Midtown	5033.1	1820	38664	47.07221188	4200	25.4419355	16.916129	8.4797739	7.7312769	18.2	low	2724.4	25.34050179
Saint.Louis	City.Seeds	urban.farm	08.Aug.16	August	8	2016	0.148	0.249		Midtown	3766.9	1820	38664	47.07221188	4200	25.4419355	16.916129	8.4797739	7.7312769	18.2	low	2724.4	25.34050179
Saint.Louis	City.Seeds	urban.farm	08.Aug.16	August	8	2016	0.142	0.249		Midtown	3766.9	1820	38664	47.07221188	4200	25.4419355	16.916129	8.4797739	7.7312769	18.2	low	2724.4	25.34050179
Saint.Louis	City.Seeds	urban.farm	08.Aug.16	August	8	2016	0.138	0.243		Midtown	3766.9	1820	38664	47.07221188	4200	25.4419355	16.916129	8.4797739	7.7312769	18.2	low	2724.4	25.34050179
Saint.Louis	City.Seeds	urban.farm	08.Aug.16	August	8	2016	0.159	0.263		Midtown	3766.9	1820	38664	47.07221188	4200	25.4419355	16.916129	8.4797739	7.7312769	18.2	low	2724.4	25.34050179
Saint.Louis	City.Seeds	urban.farm	08.Aug.16	August	8	2016	0.164	0.27		Midtown	3766.9	1820	38664	47.07221188	4200	25.4419355	16.916129	8.4797739	7.7312769	18.2	low	2724.4	25.34050179
Saint.Louis	City.Seeds	urban.farm	08.Aug.16	August	8	2016	0.14	0.238		Midtown	3766.9	1820	38664	47.07221188	4200	25.4419355	16.916129	8.4797739	7.7312769	18.2	low	2724.4	25.34050179
Saint.Louis	Fresh.Gatherings	community.garden	26.Jul.16	July	26	2016	0.144	0.246		Midtown	5033.1	1820	38664	47.07221188	4200	26.9709677	17.3709677	8.4947211	6.0817523	18.2	low	2724.4	26.81003584
Saint.Louis	Fresh.Gatherings	community.garden	26.Jul.16	July	26	2016	0.159	0.276		Midtown	5033.1	1820	38664	47.07221188	4200	26.9709677	17.3709677	8.4947211	6.0817523	18.2	low	2724.4	26.81003584
Saint.Louis	Fresh.Gatherings	community.garden	26.Jul.16	July	26	2016	0.15	0.249		Midtown	5033.1	1820	38664	47.07221188	4200	26.9709677	17.3709677	8.4947211	6.0817523	18.2	low	2724.4	26.81003584
Saint.Louis	Fresh.Gatherings	community.garden	26.Jul.16	July	26	2016	0.142	0.248		Midtown	5033.1	1820	38664	47.07221188	4200	26.9709677	17.3709677	8.4947211	6.0817523	18.2	low	2724.4	26.81003584
Saint.Louis	Fresh.Gatherings	community.garden	26.Jul.16	July	26	2016	0.139	0.237		Midtown	5033.1	1820	38664	47.07221188	4200	26.9709677	17.3709677	8.4947211	6.0817523	18.2	low	2724.4	26.81003584
Saint.Louis	Fresh.Gatherings	community.garden	26.Jul.16	July	26	2016	0.135	0.22		Midtown	5033.1	1820	38664	47.07221188	4200	26.9709677	17.3709677	8.4947211	6.0817523	18.2	low	2724.4	26.81003584
Saint.Louis	Fresh.Gatherings	community.garden	26.Jul.16	July	26	2016	0.153	0.259		Midtown	5033.1	1820	38664	47.07221188	4200	26.9709677	17.3709677	8.4947211	6.0817523	18.2	low	2724.4	26.81003584
Saint.Louis	Fresh.Gatherings	community.garden	11.Jul.16	July	11	2016	0.114	0.185		Midtown	5033.1	1820	38664	47.07221188	4200	26.9709677	17.3709677	8.4947211	6.0817523	18.2	low	2724.4	26.81003584
Saint.Louis	Fresh.Gatherings	community.garden	11.Jul.16	July	11	2016	0.127	0.212		Midtown	5033.1	1820	38664	47.07221188	4200	26.9709677	17.3709677	8.4947211	6.0817523	18.2	low	2724.4	26.81003584
Saint.Louis	City.Seeds	urban.farm	11.Jul.16	July	11	2016	0.124	0.207		Midtown	3766.9	1820	38664	47.07221188	4200	26.9709677	17.3709677	8.4947211	6.0817523	18.2	low	2724.4	26.81003584
Saint.Louis	City.Seeds	urban.farm	11.Jul.16	July	11	2016	0.11	0.194		Midtown	3766.9	1820	38664	47.07221188	4200	26.9709677	17.3709677	8.4947211	6.0817523	18.2	low	2724.4	26.81003584
Saint.Louis	City.Seeds	urban.farm	11.Jul.16	July	11	2016	0.126	0.202		Midtown	3766.9	1820	38664	47.07221188	4200	26.9709677	17.3709677	8.4947211	6.0817523	18.2	low	2724.4	26.81003584
Saint.Louis	City.Seeds	urban.farm	11.Jul.16	July	11	2016	0.125	0.179		Midtown	3766.9	1820	38664	47.07221188	4200	26.9709677	17.3709677	8.4947211	6.0817523	18.2	low	2724.4	26.81003584
Saint.Louis	Fresh.Gatherings	community.garden	10.Jun.16	June	10	2016	0.127	0.219		Midtown	5033.1	1820	38664	47.07221188	4200	25.3466667	17.3466667	8.6581751	5.7714559	18.2	low	2724.4	25.01851852
Saint.Louis	Fresh.Gatherings	community.garden	10.Jun.16	June	10	2016	0.188	0.344		Midtown	5033.1	1820	38664	47.07221188	4200	25.3466667	17.3466667	8.6581751	5.7714559	18.2	low	2724.4	25.01851852
Saint.Louis	Fresh.Gatherings	community.garden	14.Jun.16	June	14	2016	0.15	0.254		Midtown	5033.1	1820	38664	47.07221188	4200	25.3466667	17.3466667	8.6581751	5.7714559	18.2	low	2724.4	25.01851852
Saint.Louis	Fresh.Gatherings	community.garden	14.Jun.16	June	14	2016	0.157	0.265		Midtown	5033.1	1820	38664	47.07221188	4200	25.3466667	17.3466667	8.6581751	5.7714559	18.2	low	2724.4	25.01851852
Saint.Louis	City.Seeds	urban.farm	01.Jun.16	June	1	2016	0.181	0.291		Midtown	3766.9	1820	38664	47.07221188	4200	25.3466667	17.3466667	8.6581751	5.7714559	18.2	low	2724.4	25.01851852
Saint.Louis	City.Seeds	urban.farm	01.Jun.16	June	1	2016	0.176	0.306		Midtown	3766.9	1820	38664	47.07221188	4200	25.3466667	17.3466667	8.6581751	5.7714559	18.2	low	2724.4	25.01851852
Saint.Louis	City.Seeds	urban.farm	01.Jun.16	June	1	2016	0.185	0.318		Midtown	3766.9	1820	38664	47.07221188	4200	25.3466667	17.3466667	8.6581751	5.7714559	18.2	low	2724.4	25.01851852
Saint.Louis	City.Seeds	urban.farm	01.Jun.16	June	1	2016	0.176	0.291		Midtown	3766.9	1820	38664	47.07221188	4200	25.3466667	17.3466667	8.6581751	5.7714559	18.2	low	2724.4	25.01851852
Saint.Louis	City.Seeds	urban.farm	01.Jun.16	June	1	2016	0.161	0.265		Midtown	3766.9	1820	38664	47.07221188	4200	25.3466667	17.3466667	8.6581751	5.7714559	18.2	low	2724.4	25.01851852
Saint.Louis	City.Seeds	urban.farm	14.Jun.16	June	14	2016	0.131	0.218		Midtown	3766.9	1820	38664	47.07221188	4200	25.3466667	17.3466667	8.6581751	5.7714559	18.2	low	2724.4	25.01851852
Saint.Louis	City.Seeds	urban.farm	14.Jun.16	June	14	2016	0.16	0.253		Midtown	3766.9	1820	38664	47.07221188	4200	25.3466667	17.3466667	8.6581751	5.7714559	18.2	low	2724.4	25.01851852
Saint.Louis	City.Seeds	urban.farm	14.Jun.16	June	14	2016	0.144	0.241		Midtown	3766.9	1820	38664	47.07221188	4200	25.3466667	17.3466667	8.6581751	5.7714559	18.2	low	2724.4	25.01851852
Saint.Louis	Fresh.Gatherings	community.garden	06.May.16	May	6	2016	0.173	0.297		Midtown	5033.1	1820	38664	47.07221188	4200	20.8774194	8.983871	4.9244393	2.0852502	18.2	low	2724.4	20.91397849
Saint.Louis	Fresh.Gatherings	community.garden	06.May.16	May	6	2016	0.178	0.32		Midtown	5033.1	1820	38664	47.07221188	4200	20.8774194	8.983871	4.9244393	2.0852502	18.2	low	2724.4	20.91397849
Saint.Louis	Fresh.Gatherings	community.garden	06.May.16	May	6	2016	0.185	0.311		Midtown	5033.1	1820	38664	47.07221188	4200	20.8774194	8.983871	4.9244393	2.0852502	18.2	low	2724.4	20.91397849
Saint.Louis	Fresh.Gatherings	community.garden	06.May.16	May	6	2016	0.158	0.263		Midtown	5033.1	1820	38664	47.07221188	4200	20.8774194	8.983871	4.9244393	2.0852502	18.2	low	2724.4	20.91397849
Saint.Louis	Fresh.Gatherings	community.garden	03.Oct.16	SepOct	3	2016	0.158	0.268		Midtown	5033.1	1820	38664	47.07221188	4200	20.0439247	11.30650535	4.8402885	2.93397125	18.2	low	2724.4	20.05555556
Saint.Louis	Fresh.Gatherings	community.garden	03.Oct.16	SepOct	3	2016	0.131	0.218		Midtown	5033.1	1820	38664	47.07221188	4200	20.0439247	11.30650535	4.8402885	2.93397125	18.2	low	2724.4	20.05555556
Saint.Louis	Fresh.Gatherings	community.garden	03.Oct.16	SepOct	3	2016	0.134	0.224		Midtown	5033.1	1820	38664	47.07221188	4200	20.0439247	11.30650535	4.8402885	2.93397125	18.2	low	2724.4	20.05555556
Saint.Louis	Bell	community.garden	07.Jun.16	June	7	2016	0.131	0.22		Blu.grand.center	3723.02	1960	38664	50.69315125	6280	25.3466667	17.3466667	8.6581751	5.7714559	19.6	low	2724.4	25.01851852
Saint.Louis	Bell	community.garden	07.Jun.16	June	7	2016	0.115	0.198		Blu.grand.center	3723.02	1960	38664	50.69315125	6280	25.3466667	17.3466667	8.6581751	5.7714559	19.6	low	2724.4	25.01851852
Saint.Louis	Bell	community.garden	07.Jun.16	June	7	2016	0.124	0.21		Blu.grand.center	3723.02	1960	38664	50.69315125	6280	25.3466667	17.3466667	8.6581751	5.7714559	19.6	low	2724.4	25.01851852
Saint.Louis	Cote	community.garden	09.Aug.16	August	9	2016	0.153	0.253		Ville	317	2000	38664	51.72770536	4500	25.4419355	16.916129	8.4797739	7.7312769	20	low	2724.4	25.34050179
Saint.Louis	Cote	community.garden	09.Aug.16	August	9	2016	0.15	0.263		Ville	317	2000	38664	51.72770536	4500	25.4419355	16.916129	8.4797739	7.7312769	20	low	2724.4	25.34050179
Saint.Louis	Cote	community.garden	09.Aug.16	August	9	2016	0.151	0.251		Ville	317	2000	38664	51.72770536	4500	25.4419355	16.916129	8.4797739	7.7312769	20	low	2724.4	25.34050179
Saint.Louis	Cote	community.garden	09.Aug.16	August	9	2016	0.159	0.267		Ville	317	2000	38664	51.72770536	4500	25.4419355	16.916129	8.4797739	7.7312769	20	low	2724.4	25.34050179
Saint.Louis	Cote	community.garden	09.Aug.16	August	9	2016	0.138	0.237		Ville	317	2000	38664	51.72770536	4500	25.4419355	16.916129	8.4797739	7.7312769	20	low	2724.4	25.34050179
Saint.Louis	Cote	community.garden	17.Aug.16	August	17	2016	0.165	0.27		Ville	317	2000	38664	51.72770536	4500	25.4419355	16.916129	8.4797739	7.7312769	20	low	2724.4	25.34050179
Saint.Louis	Cote	community.garden	17.Aug.16	August	17	2016	0.147	0.243		Ville	317	2000	38664	51.72770536	4500	25.4419355	16.916129	8.4797739	7.7312769	20	low	2724.4	25.34050179
Saint.Louis	Cote	community.garden	17.Aug.16	August	17	2016	0.151	0.255		Ville	317	2000	38664	51.72770536	4500	25.4419355	16.916129	8.4797739	7.7312769	20	low	2724.4	25.34050179
Saint.Louis	Cote	community.garden	17.Aug.16	August	17	2016	0.153	0.271		Ville	317	2000	38664	51.72770536	4500	25.4419355	16.916129	8.4797739	7.7312769	20	low	2724.4	25.34050179
Saint.Louis	Cote	community.garden	17.Aug.16	August	17	2016	0.152	0.263		Ville	317	2000	38664	51.72770536	4500	25.4419355	16.916129	8.4797739	7.7312769	20	low	2724.4	25.34050179
Saint.Louis	Cote	community.garden	19.Jul.16	July	19	2016	0.151	0.262		Ville	317	2000	38664	51.72770536	4500	26.9709677	17.3709677	8.4947211	6.0817523	20	low	2724.4	26.81003584
Saint.Louis	Cote	community.garden	19.Jul.16	July	19	2016	0.144	0.248		Ville	317	2000	38664	51.72770536	4500	26.9709677	17.3709677	8.4947211	6.0817523	20	low	2724.4	26.81003584
Saint.Louis	Cote	community.garden	19.Jul.16	July	19	2016	0.157	0.28		Ville	317	2000	38664	51.72770536	4500	26.9709677	17.3709677	8.4947211	6.0817523	20	low	2724.4	26.81003584
Saint.Louis	Cote	community.garden	06.Jun.16	June	6	2016	0.154	0.268		Ville	317	2000	38664	51.72770536	4500	25.3466667	17.3466667	8.6581751	5.7714559	20	low	2724.4	25.01851852
Saint.Louis	Benton.Park	community.garden	10.Aug.16	August	10	2016	0.152	0.268		Benton.park.west	1575	2950	38664	76.2983654	11020	25.4419355	16.916129	8.4797739	7.7312769	29.5	low	2724.4	25.34050179
Saint.Louis	Benton.Park	community.garden	10.Aug.16	August	10	2016	0.158	0.266		Benton.park.west	1575	2950	38664	76.2983654	11020	25.4419355	16.916129	8.4797739	7.7312769	29.5	low	2724.4	25.34050179
Saint.Louis	Benton.Park	community.garden	13.Jul.16	July	13	2016	0.122	0.212		Benton.park.west	1575	2950	38664	76.2983654	11020	26.9709677	17.3709677	8.4947211	6.0817523	29.5	low	2724.4	26.81003584
Saint.Louis	Benton.Park	community.garden	26.Jul.16	July	26	2016	0.141	0.231		Benton.park.west	1575	2950	38664	76.2983654	11020	26.9709677	17.3709677	8.4947211	6.0817523	29.5	low	2724.4	26.81003584
Saint.Louis	Benton.Park	community.garden	26.Jul.16	July	26	2016	0.128	0.223		Benton.park.west	1575	2950	38664	76.2983654	11020	26.9709677	17.3709677	8.4947211	6.0817523	29.5	low	2724.4	26.81003584
Saint.Louis	Benton.Park	community.garden	05.Sep.16	SepOct	5	2016	0.167	0.288		Benton.park.west	1575	2950	38664	76.2983654	11020	20.0439247	11.30650535	4.8402885	2.93397125	29.5	low	2724.4	20.05555556
Saint.Louis	Benton.Park	community.garden	05.Sep.16	SepOct	5	2016	0.156	0.259		Benton.park.west	1575	2950	38664	76.2983654	11020	20.0439247	11.30650535	4.8402885	2.93397125	29.5	low	2724.4	20.05555556
Saint.Louis	International.Institute.South	urban.farm	12.Aug.16	August	12	2016	0.126	0.215		Tower.grove.e	6087.6	3800	38664	98.28264018	11360	25.4419355	16.916129	8.4797739	7.7312769	38	med	2724.4	25.34050179
Saint.Louis	International.Institute.South	urban.farm	12.Aug.16	August	12	2016	0.124	0.212		Tower.grove.e	6087.6	3800	38664	98.28264018	11360	25.4419355	16.916129	8.4797739	7.7312769	38	med	2724.4	25.34050179
Saint.Louis	International.Institute.South	urban.farm	12.Aug.16	August	12	2016	0.124	0.226		Tower.grove.e	6087.6	3800	38664	98.28264018	11360	25.4419355	16.916129	8.4797739	7.7312769	38	med	2724.4	25.34050179
Saint.Louis	International.Institute.South	urban.farm	12.Aug.16	August	12	2016	0.137	0.224		Tower.grove.e	6087.6	3800	38664	98.28264018	11360	25.4419355	16.916129	8.4797739	7.7312769	38	med	2724.4	25.34050179
Saint.Louis	International.Institute.South	urban.farm	12.Aug.16	August	12	2016	0.119	0.206		Tower.grove.e	6087.6	3800	38664	98.28264018	11360	25.4419355	16.916129	8.4797739	7.7312769	38	med	2724.4	25.34050179
Saint.Louis	International.Institute.South	urban.farm	12.Aug.16	August	12	2016	0.115	0.206		Tower.grove.e	6087.6	3800	38664	98.28264018	11360	25.4419355	16.916129	8.4797739	7.7312769	38	med	2724.4	25.34050179
Saint.Louis	International.Institute.South	urban.farm	12.Aug.16	August	12	2016	0.122	0.207		Tower.grove.e	6087.6	3800	38664	98.28264018	11360	25.4419355	16.916129	8.4797739	7.7312769	38	med	2724.4	25.34050179
Saint.Louis	International.Institute.South	urban.farm	12.Aug.16	August	12	2016	0.12	0.206		Tower.grove.e	6087.6	3800	38664	98.28264018	11360	25.4419355	16.916129	8.4797739	7.7312769	38	med	2724.4	25.34050179
Saint.Louis	International.Institute.South	urban.farm	12.Aug.16	August	12	2016	0.121	0.201		Tower.grove.e	6087.6	3800	38664	98.28264018	11360	25.4419355	16.916129	8.4797739	7.7312769	38	med	2724.4	25.34050179
Saint.Louis	International.Institute.South	urban.farm	15.Jul.16	July	15	2016	0.155	0.276		Tower.grove.e	6087.6	3800	38664	98.28264018	11360	26.9709677	17.3709677	8.4947211	6.0817523	38	med	2724.4	26.81003584
Saint.Louis	International.Institute.South	urban.farm	15.Jul.16	July	15	2016	0.149	0.27		Tower.grove.e	6087.6	3800	38664	98.28264018	11360	26.9709677	17.3709677	8.4947211	6.0817523	38	med	2724.4	26.81003584
Saint.Louis	International.Institute.South	urban.farm	15.Jul.16	July	15	2016	0.136	0.244		Tower.grove.e	6087.6	3800	38664	98.28264018	11360	26.9709677	17.3709677	8.4947211	6.0817523	38	med	2724.4	26.81003584
Saint.Louis	International.Institute.South	urban.farm	15.Jul.16	July	15	2016	0.154	0.257		Tower.grove.e	6087.6	3800	38664	98.28264018	11360	26.9709677	17.3709677	8.4947211	6.0817523	38	med	2724.4	26.81003584
Saint.Louis	International.Institute.South	urban.farm	15.Jul.16	July	15	2016	0.152	0.254		Tower.grove.e	6087.6	3800	38664	98.28264018	11360	26.9709677	17.3709677	8.4947211	6.0817523	38	med	2724.4	26.81003584
Saint.Louis	Tower.Grove.East	community.garden	16.Jun.16	June	16	2016	0.156	0.265		Tower.grove.e	748.2	3800	38664	98.28264018	11360	25.3466667	17.3466667	8.6581751	5.7714559	38	med	2724.4	25.01851852
Saint.Louis	Tower.Grove.East	community.garden	16.Jun.16	June	16	2016	0.158	0.262		Tower.grove.e	748.2	3800	38664	98.28264018	11360	25.3466667	17.3466667	8.6581751	5.7714559	38	med	2724.4	25.01851852
Saint.Louis	Tower.Grove.East	community.garden	16.Jun.16	June	16	2016	0.156	0.261		Tower.grove.e	748.2	3800	38664	98.28264018	11360	25.3466667	17.3466667	8.6581751	5.7714559	38	med	2724.4	25.01851852
Saint.Louis	International.Institute.South	urban.farm	01.Jun.16	June	1	2016	0.131	0.211		Tower.grove.e	6087.6	3800	38664	98.28264018	11360	25.3466667	17.3466667	8.6581751	5.7714559	38	med	2724.4	25.01851852
Saint.Louis	International.Institute.South	urban.farm	14.Jun.16	June	14	2016	0.146	0.243		Tower.grove.e	6087.6	3800	38664	98.28264018	11360	25.3466667	17.3466667	8.6581751	5.7714559	38	med	2724.4	25.01851852
Saint.Louis	International.Institute.South	urban.farm	14.Jun.16	June	14	2016	0.16	0.269		Tower.grove.e	6087.6	3800	38664	98.28264018	11360	25.3466667	17.3466667	8.6581751	5.7714559	38	med	2724.4	25.01851852
Saint.Louis	International.Institute.South	urban.farm	14.Jun.16	June	14	2016	0.146	0.25		Tower.grove.e	6087.6	3800	38664	98.28264018	11360	25.3466667	17.3466667	8.6581751	5.7714559	38	med	2724.4	25.01851852
Saint.Louis	International.Institute.South	urban.farm	14.Jun.16	June	14	2016	0.157	0.276		Tower.grove.e	6087.6	3800	38664	98.28264018	11360	25.3466667	17.3466667	8.6581751	5.7714559	38	med	2724.4	25.01851852
Saint.Louis	International.Institute.South	urban.farm	14.Jun.16	June	14	2016	0.154	0.252		Tower.grove.e	6087.6	3800	38664	98.28264018	11360	25.3466667	17.3466667	8.6581751	5.7714559	38	med	2724.4	25.01851852
Saint.Louis	International.Institute.South	urban.farm	14.Jun.16	June	14	2016	0.182	0.329		Tower.grove.e	6087.6	3800	38664	98.28264018	11360	25.3466667	17.3466667	8.6581751	5.7714559	38	med	2724.4	25.01851852
Saint.Louis	Tower.Grove.East	community.garden	23.May.16	May	23	2016	0.164	0.27		Tower.grove.e	748.2	3800	38664	98.28264018	11360	20.8774194	8.983871	4.9244393	2.0852502	38	med	2724.4	20.91397849
Saint.Louis	Tower.Grove.East	community.garden	23.May.16	May	23	2016	0.174	0.295		Tower.grove.e	748.2	3800	38664	98.28264018	11360	20.8774194	8.983871	4.9244393	2.0852502	38	med	2724.4	20.91397849
Saint.Louis	Holly.Hills	community.garden	10.Aug.16	August	10	2016	0.16	0.271		Hollyhills	1400	4460	38664	115.352783	10000	25.4419355	16.916129	8.4797739	7.7312769	44.6	high	2724.4	25.34050179
Saint.Louis	Holly.Hills	community.garden	10.Aug.16	August	10	2016	0.137	0.242		Hollyhills	1400	4460	38664	115.352783	10000	25.4419355	16.916129	8.4797739	7.7312769	44.6	high	2724.4	25.34050179
Saint.Louis	Holly.Hills	community.garden	26.Jul.16	July	26	2016	0.157	0.268		Hollyhills	1400	4460	38664	115.352783	10000	26.9709677	17.3709677	8.4947211	6.0817523	44.6	high	2724.4	26.81003584
Saint.Louis	Holly.Hills	community.garden	26.Jul.16	July	26	2016	0.158	0.268		Hollyhills	1400	4460	38664	115.352783	10000	26.9709677	17.3709677	8.4947211	6.0817523	44.6	high	2724.4	26.81003584
Saint.Louis	Holly.Hills	community.garden	29.Jun.16	June	29	2016	0.138	0.229		Hollyhills	1400	4460	38664	115.352783	10000	25.3466667	17.3466667	8.6581751	5.7714559	44.6	high	2724.4	25.01851852
Saint.Louis	Holly.Hills	community.garden	29.Jun.16	June	29	2016	0.165	0.274		Hollyhills	1400	4460	38664	115.352783	10000	25.3466667	17.3466667	8.6581751	5.7714559	44.6	high	2724.4	25.01851852
Saint.Louis	Holly.Hills	community.garden	29.Jun.16	June	29	2016	0.144	0.251		Hollyhills	1400	4460	38664	115.352783	10000	25.3466667	17.3466667	8.6581751	5.7714559	44.6	high	2724.4	25.01851852
Saint.Louis	Holly.Hills	community.garden	29.Jun.16	June	29	2016	0.153	0.263		Hollyhills	1400	4460	38664	115.352783	10000	25.3466667	17.3466667	8.6581751	5.7714559	44.6	high	2724.4	25.01851852
Saint.Louis	Holly.Hills	community.garden	29.Jun.16	June	29	2016	0.162	0.275		Hollyhills	1400	4460	38664	115.352783	10000	25.3466667	17.3466667	8.6581751	5.7714559	44.6	high	2724.4	25.01851852
Saint.Louis	Holly.Hills	community.garden	05.Oct.16	SepOct	5	2016	0.132	0.23		Hollyhills	1400	4460	38664	115.352783	10000	20.0439247	11.30650535	4.8402885	2.93397125	44.6	high	2724.4	20.05555556
Saint.Louis	Mallinckrodt	community.garden	11.Aug.16	August	11	2016	0.117	0.191		Lindenwood.park	2269.9	5720	38664	147.9412373	6430	25.4419355	16.916129	8.4797739	7.7312769	57.2	high	2724.4	25.34050179
Saint.Louis	Mallinckrodt	community.garden	11.Aug.16	August	11	2016	0.129	0.214		Lindenwood.park	2269.9	5720	38664	147.9412373	6430	25.4419355	16.916129	8.4797739	7.7312769	57.2	high	2724.4	25.34050179
Saint.Louis	Mallinckrodt	community.garden	15.Jul.16	July	15	2016	0.155	0.27		Lindenwood.park	2269.9	5720	38664	147.9412373	6430	26.9709677	17.3709677	8.4947211	6.0817523	57.2	high	2724.4	26.81003584
Saint.Louis	Mallinckrodt	community.garden	15.Jul.16	July	15	2016	0.141	0.251		Lindenwood.park	2269.9	5720	38664	147.9412373	6430	26.9709677	17.3709677	8.4947211	6.0817523	57.2	high	2724.4	26.81003584
Saint.Louis	Mallinckrodt	community.garden	15.Jul.16	July	15	2016	0.145	0.255		Lindenwood.park	2269.9	5720	38664	147.9412373	6430	26.9709677	17.3709677	8.4947211	6.0817523	57.2	high	2724.4	26.81003584
Saint.Louis	Mallinckrodt	community.garden	15.Jul.16	July	15	2016	0.154	0.264		Lindenwood.park	2269.9	5720	38664	147.9412373	6430	26.9709677	17.3709677	8.4947211	6.0817523	57.2	high	2724.4	26.81003584
Saint.Louis	Mallinckrodt	community.garden	26.Jul.16	July	26	2016	0.146	0.246		Lindenwood.park	2269.9	5720	38664	147.9412373	6430	26.9709677	17.3709677	8.4947211	6.0817523	57.2	high	2724.4	26.81003584
Saint.Louis	Mallinckrodt	community.garden	26.Jul.16	July	26	2016	0.168	0.282		Lindenwood.park	2269.9	5720	38664	147.9412373	6430	26.9709677	17.3709677	8.4947211	6.0817523	57.2	high	2724.4	26.81003584
Saint.Louis	Mallinckrodt	community.garden	06.Jun.16	June	6	2016	0.145	0.252		Lindenwood.park	2269.9	5720	38664	147.9412373	6430	25.3466667	17.3466667	8.6581751	5.7714559	57.2	high	2724.4	25.01851852
Saint.Louis	Mallinckrodt	community.garden	29.Jun.16	June	29	2016	0.151	0.255		Lindenwood.park	2269.9	5720	38664	147.9412373	6430	25.3466667	17.3466667	8.6581751	5.7714559	57.2	high	2724.4	25.01851852
Saint.Louis	Mallinckrodt	community.garden	29.Jun.16	June	29	2016	0.165	0.276		Lindenwood.park	2269.9	5720	38664	147.9412373	6430	25.3466667	17.3466667	8.6581751	5.7714559	57.2	high	2724.4	25.01851852
Saint.Louis	Mallinckrodt	community.garden	29.Jun.16	June	29	2016	0.144	0.243		Lindenwood.park	2269.9	5720	38664	147.9412373	6430	25.3466667	17.3466667	8.6581751	5.7714559	57.2	high	2724.4	25.01851852
Saint.Louis	Mallinckrodt	community.garden	29.Jun.16	June	29	2016	0.183	0.294		Lindenwood.park	2269.9	5720	38664	147.9412373	6430	25.3466667	17.3466667	8.6581751	5.7714559	57.2	high	2724.4	25.01851852
